# Supplementary material for: Crystalline Hydrate Dehydration Sensing Based on Integrated Terahertz Whispering Gallery Mode Resonators
Source: Sensors (Basel). 2022 Nov 24;22(23):9116. doi: 10.3390/s22239116 (PMC9736564; doi:10.3390/s22239116)
Supplement: Supplementary file 1 [file sensors-22-09116-s001.zip]

Archive with 1 entries (1 files):
- sensors-1978494-supplementary.pdf
